# Supplementary material for: Dietary Habits and Gaming Behaviors of Portuguese and Brazilian Esports Players
Source: Nutrients. 2023 Sep 28;15(19):4200. doi: 10.3390/nu15194200 (PMC10574580; doi:10.3390/nu15194200)
Supplement: Supplementary file 1 [file nutrients-15-04200-s001.zip]

Archive with 2 entries (2 files):
- SM1 Google forms.pdf
- SM2 ANOVA Tables S1 and S2.xlsx
