# Supplementary material for: Dietary Habits and Gaming Behaviors of Portuguese and Brazilian Esports Players
Source: Nutrients. 2023 Sep 28;15(19):4200. doi: 10.3390/nu15194200 (PMC10574580; doi:10.3390/nu15194200)
Supplement: Supplementary file 1 [file nutrients-15-04200-s001.zip › SM2 ANOVA Tables S1 and S2.xlsx]

## Sheet: Folha1
Table 10. Univariate ANOVA results - Relation between PREDIMED total score (dependent variable) and characteristics of Portuguese and Brazilian esports players.
	n	EMM	B	p	etap²
Nationality				< 0.001	0.052
Portuguese	274	6.195	1.082	< 0.001	0.052
Brazilian	305	5.113	(Ref.)
Sex				0.034	0.008
Male	529	5.326	-0.655	0.034	0.008
Female	50	5.981	(Ref.)
Age (quartiles)				0.502	0.004
18 to 20 years	151	5.559	-0.306	0.268	0.002
21 to 23 years	129	5.463	-0.402	0.143	0.004
24 to 29 years	154	5.728	-0.137	0.573	0.001
≥ 30 years	145	5.865	(Ref.)
Higher education				0.504	0.001
No	221	5.593	-0.121	0.504	0.001
Yes	358	5.714	(Ref.)
No. of hours of esports play/day (terciles)				0.956	0.000
≤ 2,5	194	5.673	0.059	0.803	0.000
]2,5; 5,0[	175	5.674	0.060	0.786	0.000
≥ 5	210	5.614	(Ref.)
No. of competitions in the past 12 months (terciles)				0.054	0.010
0	205	5.476	-0.520	0.042	0.007
1 to 3	177	5.490	-0.506	0.026	0.009
≥ 4	197	5.996	(Ref.)
No. of years playing esports (terciles)				0.874	0.000
≤ 5	196	5.612	-0.024	0.915	0.000
]5; 10]	214	5.714	0.079	0.721	0.000
> 10	169	5.636	(Ref.)
Member of an esports team				0.793	0.000
No	346	5.681	0.054	0.793	0.000
Yes	233	5.627	(Ref.)
Level of professionalization				0.316	0.004
Amateur	360	5.876	0.404	0.201	0.003
Semi-professional	147	5.613	0.140	0.653	0.000
Professional	72	5.472	(Ref.)
BMI (terciles)				0.207	0.006
< 25.0 kg/m2	309	5.725	0.334	0.170	0.003
[25.0; 30.0[ kg/m2	162	5.845	0.454	0.080	0.005
≥ 30.0 kg/m2	108	5.391
Caffeine intake (terciles)				0.356	0.004
≤ 48 mg	196	5.633	-0.183	0.398	0.001
]48; 224] mg	197	5.513	-0.303	0.152	0.004
> 224 mg	186	5.816	(Ref.)
DS intake				< 0.001	0.029
No	392	5.280	-0.748	< 0.001	0.029
Yes	187	6.028	(Ref.)
IGDS9 total score	579		-0.042	0.002	0.017
Corrected Model: p < 0.001, etap2 = 0.173, Adjusted R2 = 0.142
Abbreviations: EEM = Estimated marginal mean; B = Regression coefficient; BMI = Body Mass Index; DS = Dietary Supplement; etap² = Partial eta squared; Ref. = Reference.

## Sheet: Table_S1
Table S1. Univariate ANOVA results - Relation between PREDIMED total score (dependent variable) and characteristics of Brazilian esports players.
	n	EMM	B	p	etap²
Sex				0.251	0.005
Male	273	4.86	-0.461	0.251	0.005
Female	32	5.321	(Ref.)
Age (quartiles)				0.744	0.004
18 to 20 years	95	5.237	0.427	0.293	0.004
21 to 23 years	74	5.16	0.35	0.4	0.002
24 to 29 years	81	5.156	0.346	0.354	0.003
≥ 30 years	55	4.81	(Ref.)
Higher education				0.685	0.001
No	111	5.142	0.103	0.685	0.001
Yes	194	5.039	(Ref.)
No. of hours of esports play/day (terciles)				0.614	0.003
≤ 2,5	72	5.285	0.335	0.333	0.003
]2,5; 5,0[	87	5.035	0.085	0.782	0
≥ 5	146	4.95	(Ref.)
No. of competitions in the past 12 months (terciles)				0.084	0.017
0	118	4.888	-0.655	0.061	0.012
1 to 3	88	4.839	-0.705	0.037	0.015
≥ 4	99	5.544	(Ref.)
No. of years playing esports (terciles)				0.85	0.001
≤ 5	86	5.048	-0.143	0.658	0.001
]5; 10]	121	5.031	-0.16	0.59	0.001
> 10	98	5.192	(Ref.)
Member of an esports team				0.904	0
No	215	5.108	0.036	0.904	0
Yes	90	5.072	(Ref.)
Level of professionalization				0.519	0.005
Amateur	175	5.014	0.071	0.86	0
Semi-professional	72	5.315	0.372	0.354	0.003
Professional	58	4.943	(Ref.)
BMI (terciles)				0.678	0.003
< 25.0 kg/m2	149	5.116	0.187	0.559	0.001
[25.0; 30.0[ kg/m2	79	5.227	0.298	0.382	0.003
≥ 30.0 kg/m2	77	4.929	(Ref.)
Caffeine intake (terciles)				0.563	0.004
≤ 48 mg	100	5.139	-0.078	0.805	0
]48; 224] mg	116	4.916	-0.301	0.313	0.004
> 224 mg	89	5.217	(Ref.)
DS intake				0.004	0.029
No	199	4.717	-0.748	0.004	0.029
Yes	106	5.464	(Ref.)
IGDS9 total score	305		-0.042	0.018	0.02
Abbreviations: EEM = Estimated marginal mean; B = Regression coefficient; BMI = Body Mass Index; DS = Dietary Supplement; etap² = Partial eta squared; Ref. = Reference.

## Sheet: Table_S2
Table S2. Univariate ANOVA results - Relation between PREDIMED total score (dependent variable) and characteristics of Portuguese esports players.
	n	EMM	B	p	etap²
Sex				0.141	0.009
Male	256	5.561	-0.752	0.141	0.009
Female	18	6.314	(Ref.)
Age (quartiles)				0.080	0.026
18 to 20 years	56	5.614	-0.84	0.037	0.017
21 to 23 years	55	5.566	-0.887	0.018	0.022
24 to 29 years	73	6.117	-0.336	0.306	0.004
≥ 30 years	90	6.454	(Ref.)
Higher education				0.224	0.006
No	110	5.777	-0.322	0.224	0.006
Yes	164	6.099	(Ref.)
No. of hours of esports play/day (terciles)				0.637	0.004
≤ 2,5	122	5.867	0.028	0.933	0
]2,5; 5,0[	88	6.107	0.268	0.419	0.003
≥ 5	64	5.839	(Ref.)
No. of competitions in the past 12 months (terciles)				0.443	0.006
0	87	5.692	-0.506	0.207	0.006
1 to 3	89	5.924	-0.273	0.391	0.003
≥ 4	98	6.197	(Ref.)
No. of years playing esports (terciles)				0.539	0.005
≤ 5	110	5.919	0.154	0.629	0.001
]5; 10]	93	6.129	0.364	0.276	0.005
> 10	71	5.765	(Ref.)
Member of an esports team				0.781	0
No	131	5.98	0.085	0.781	0
Yes	143	5.895	(Ref.)
Level of professionalization				0.01	0.036
Amateur	185	6.664	1.401	0.019	0.021
Semi-professional	75	5.886	0.622	0.293	0.004
Professional	14	5.263	(Ref.)
BMI (terciles)				0.5	0.005
< 25.0 kg/m2	160	5.991	0.328	0.42	0.003
[25.0; 30.0[ kg/m2	83	6.159	0.496	0.244	0.005
≥ 30.0 kg/m2	31	5.663	(Ref.)
Caffeine intake (terciles)				0.413	0.007
≤ 48 mg	96	5.861	-0.306	0.314	0.004
]48; 224] mg	81	5.785	-0.381	0.214	0.006
> 224 mg	97	6.167	(Ref.)
DS intake				0.01	0.026
No	193	5.592	-0.692	0.01	0.026
Yes	81	6.284	(Ref.)	0.1	0.011
IGDS9 total score	274		-0.037	0.1	0.011
Abbreviations: EEM = Estimated marginal mean; B = Regression coefficient; BMI = Body Mass Index; DS = Dietary Supplement; etap² = Partial eta squared; Ref. = Reference.
